# Supplementary material for: Effects of experimental nitrogen fertilization on planktonic metabolism and CO2 flux in a hypereutrophic hardwater lake
Source: PLoS One. 2017 Dec 12;12(12):e0188652. doi: 10.1371/journal.pone.0188652 (PMC5726645; doi:10.1371/journal.pone.0188652)
Supplement: S1 Dataset — (XLSX) [file pone.0188652.s008.xlsx]

## Sheet: 2009experiment
DATE	RUN	DAY	UREA_MG_N_L_WK	TRT_LEVEL	BACT_CELLS_ML	STDV_BACT_CELL	SECCHI_M	PH	COND_US	DO_MGL	TEMP_C	DIC_MG_L	DOC_MG_L	CHLA_UGL	CHLA_STDV	GPP_MG_M3_DAY	BP_MG_M3_DAY	UREA_UGNL	UREA_STDV	NH4_UGNL	NO2_NO3_UGNL	TDN_UGNL	SRP_UGPL	TDP_UGPL
2-Jul-09	1	0	18	E	6953413	314494	0.56	10.5	596	8.54	21.8	45.68	1.87	40.3898	3.06453	3001.16	186.15	48.027	2.797	1	327	1330	288	444
2-Jul-09	1	0	0	A	1.1049e+07	1.01533e+06	0.56	10.3	594	8.88	21.7	43.17	14.31	35.9887		2820.74	391.09	81.23	1.971	1	149	1080	298	450
2-Jul-09	1	0	8	D	1.33645e+06	353892	0.55	10.4	591	8.98	21.4	44.99	2.81	35.1843	4.84465	2769.66	341.05	55.212	1.314	1	74	1020	302	453
2-Jul-09	1	0	1	B	3.64995e+06	536276	0.49	10.1	595	8.88	21.7	43.62	7.96	36.1033	1.12499	3051.02	387.23	55	0.399	1	141	1060	300	455
2-Jul-09	1	0	18	E	1.13552e+07	1.38307e+06	0.58	10.3	596	8.82	21.6	43	15.07	35.6066	0.167495	2814.44	444.79	57.505	2.881	4	163	1270	332	413
2-Jul-09	1	0	8	D	62658.9	4234.2	0.49	10.9	593	8.53	21.6	43.39	10.13	32.0214	0.72431	3040.75	279.58	72.3	24.559	13	104	999	292	447
2-Jul-09	1	0	3	C	9.89351e+06	708926	0.5	10.1	593	8.89	21.5	43.11	11.96	37.9996	6.02875	3041.32	350.23	43.385	0.89	6	103	1050	332	444
2-Jul-09	1	0	3	C	7.4161e+06	527596	0.49	10.4	596	8.82	21.7	43.62	22.42	46.5182	6.56543	2925.27	438.19	56.831	3.921	3	132	1120	314	397
2-Jul-09	1	0	1	B	2.73971e+06	270193	0.52	10.3	601	9.8	22.4	43.25	10.5	36.5749	5.77931	2867.62	228.72	55	1.663	9	100	965	348	408
2-Jul-09	1	0	18	E	822392	137789	0.49	10.5	599	9.7	22.1	45.42	5.11	35.4385	0.0327281	2880.19	270.5	52.293	3.192	10	93	944	244	416
2-Jul-09	1	0	1	B	6.57784e+06	195866	0.53	10.4	601	9.01	22	45.24	4.35	40.2901	7.81596	2699.23	375.44	44.875	1.338	7	76	922	351	409
2-Jul-09	1	0	0	A	6.69585e+06	76062.8	0.49	10.7	6.02	9.75	22.3	43.24	12.41	42.5832	0.621545	2232.05	494.05	41.002	0.873	12	111	1530	353	414
2-Jul-09	1	0	8	D	312682	62696.8	0.51	10.7	598	9.57	22	42.58	8.05	37.644	4.94552	2793.9	171.73	52.558	2.474	1	93	982	359	425
2-Jul-09	1	0	0	A			0.48	10.7	599	9.1	22	44.04	4.96	42.5425	1.68494	2764.99	261.22	40.984	3.811	1	94	937	349	427
2-Jul-09	1	0	3	C	6.53052e+06	98526.6	0.5	10.7	599	9.2	22	44.8	5.48	42.5475	8.41569	2720.39	281.95	47.094	1.977	9	105	1030	372	441
2-Jul-09	1	0	lake	F	8.88267e+06	1.22515e+06	0.5	10.7	599	9.2	22.2	45.07	13.97	35.9096	0.22808	2585.23	283.53	65.618	2.598	8	129	1040	342	425
6-Jul-09	1	4	18	E			0.5	10	576	20	21.6	41.47	2.71	203.993	6.51301	7627.19	170.15	7580.95	374.35	1	15000	13700	66	180
6-Jul-09	1	4	0	A	13595400	439057	0.93	9.2	600	8.45	21.7	43.5	9.84	21.6997	0.705446	1062.48	297.32		0.904	4	190	1120	271	420
6-Jul-09	1	4	8	D	7.5181e+06	1.42846e+06	0.54	10	582	20	22	45.46	8.9	135.309	8.01063	7567	174.86	4965.94	67.96	1	6250	6550	107	202
6-Jul-09	1	4	1	B	1.3525e+06	243430	0.63	10.2	584	17.43	22.1	41.52	13.53	75.2854	1.23977	3991.43	216.47	8.703	1.207	8	98	1100	127	219
6-Jul-09	1	4	18	E	2.82469e+07	2.65128e+06	0.58	10.9	579	20	21.8	41.12	11.45	195.935	22.2527	7445.64	314.42	6721.78	274.324	68	5050	13000	126	193
6-Jul-09	1	4	8	D			0.61	10.7	577	20	21.7	42.25	7.99	178.068	6.79168	7812.86	258.86	4012.98	166.41	8	4780	5280	46	174
6-Jul-09	1	4	3	C			0.55	10.6	584	20	22.2	42.82	8.32	180.384	32.5032	7645.75	184.02	151.033	57.948	30	918	2060	91	169
6-Jul-09	1	4	3	C	1.96248e+07	1.17652e+06	0.53	10.4	579	20	21.8	44.82	25.48	154.781	4.09025	8140.92	301.12	806.281	13.814	13	1060	1990	64	166
6-Jul-09	1	4	1	B			0.71	11.3	582	17.49	21.8	42.27	9.4	75.0973	0.00765188	3697.58	375.27	312.009	27.192	10	159	1060	83	225
6-Jul-09	1	4	18	E	2.42744e+07	1.059e+06	0.58	11.5	578	20	21.6	42.69	14.7	139.625	5.6135	7724.36	228.29	6269.15	354.428	46	2780	12700	107	218
6-Jul-09	1	4	1	B	98955.2	25711.5	0.67	11.1	580	14.65	21.6	42.65	10.1	51.7157	1.43447	3680.68	388.3	2323.51	290.234	9	432	1320	158	226
6-Jul-09	1	4	0	A	4.61358e+06	778833	1	10.8	599	9.19	21.7			15.4391	0.245173	861	328.18		1.571	2	108	983	321	380
6-Jul-09	1	4	8	D	60086.9	10884.5	0.64	11.5	575	20	21.5	39.92	10.8	142.333	6.71709	7478.1	185.72		65.055	30	5920	5540	96	169
6-Jul-09	1	4	0	A	2.152e+07	1.62173e+06	1	10.4	600	9.44	21.8	43.16	10.12	13.4999	0.725057	927.92	330.94	11.277	1.438	7	68	964	320	400
6-Jul-09	1	4	3	C	1.63831e+07	1.04084e+06	0.6	10.7	573	20	21.5	40.58	8.92	191.663	8.78634	7692.79	313.91		5.031	2	785	1670	84	171
6-Jul-09	1	4	lake	F	1.25572e+07	1.05174e+06	0.74	11	606	8.48	21.6	44.82	1.65	36.0192	3.942	2186.65	167.68	403.197	36.589	10	52	958	318	397
9-Jul-09	1	7	18	E			0.56	10.5	524	12.75	19.5	38.56	9.29	128.324	0.435154	4892.19	365.31	5594.71	205.136	1	7020	12800	60	142
9-Jul-09	1	7	0	A	84609.4	26320.3	0.91	9.8	553	9.87	19.5	44.71	3.5	27.5646	2.22322	1181.48	77.03	31.295	2.681	2	274	1240	234	417
9-Jul-09	1	7	8	D			0.67	10.4	594	13.22	19.4	40.06	13.81	157.668	1.42347	5013.01	226.72	2548	85.416	4	4100	6110	62	152
9-Jul-09	1	7	1	B	231178	39327.9	0.57	10.4	532	11.87	19.4	41.19	12.86	38.7988	0.96972	1548.11	232.83	34.434	1.641	5	122	1080	103	191
9-Jul-09	1	7	18	E	104960	9964.21	0.48	10.6	527	14.16	19.4	38.98	11.84	157.342	8.01896	5023.14	697.41	3695.92	450.888	1	12100	12300	15	124
9-Jul-09	1	7	8	D	344531	26181.6	0.55	10.6	527	13.86	19.3	37.53	8.61	219.828	10.8417	5248.27	649.2	2469.03	80.529	11	3480	4960	65	104
9-Jul-09	1	7	3	C	58206.1	6155.82	0.64	10.6	519	13.71	19.4	36.43	8.17	231.007	20.549	6100.25	461.83	207.74	14.155	47	238	1300	44	121
9-Jul-09	1	7	3	C	195422	42527.5	0.57	10.6	522	13.79	19.4	39.28	8.07	209.318	5.94952	5650.12	489.81	416.896	100.439	31	857	1660	42	111
9-Jul-09	1	7	1	B	79425.3	4309.02	0.56	10.6	538	12.44	19.3	41.54	14.41	50.7781	5.00079	1824.64	382.98	64.597	58.125	12	78	1020	99	189
9-Jul-09	1	7	18	E	1.15292e+07	2.05933e+06	0.41	10.7	535	14.26	19.3	40.88	13.86	185.889	1.47194	5399.44	642.67	5486.07	1646.02	40	13600	12200	25	122
9-Jul-09	1	7	1	B	43660.1	2544.05	0.57	10.7	533	12.74	19.2	41.91	5.7	52.4848	0.0681677	2188.72	156.31		1.096	14	93	994	112	190
9-Jul-09	1	7	0	A	962149	100821	0.84	10.1	551	10.4	19.3	43.05	11.93	28.4961	0.957278	1110.78	167.26	186.102	19.079	29	385	1270	283	358
9-Jul-09	1	7	8	D	122781	19600.6	0.46	10.8	526	14.27	19.4	39.4	12.25	167.367	20.3061	5140.97	370.06	3385.66	165.653	38	3180	5180	69	141
9-Jul-09	1	7	0	A	6.91247e+06	2.01824e+06	0.91	10.1	553	10.27	19.2	44.67	9.81	27.4653	1.41214	1020.58	214.58	47.996	11.936	7	129	945	308	390
9-Jul-09	1	7	3	C	1.89229e+06	804543	0.41	11	589	13.38	19.3	36.59	9.16	165.793	1.23596	5693.49	384.01	542.704	7.863	1	254	1440	64	109
9-Jul-09	1	7	lake	F	185095	13097.5	0.46	9.9	568	8.48	19.3	46.08	4.31	78.0104	4.80722	3817	231.72	28.511	11.102	10	59	948	349	441
16-Jul-09	1	14	18	E	1.62541e+07	1.41057e+06	0.49	9.4	496	11.88	17.7	32.74	14.23	259.392	0.0522479	6312.1	935.98	13633.3	286.279	67	13500	23700	0.5	45
16-Jul-09	1	14	0	A	1.20738e+07	2.50684e+06	0.66	9.1	526	11.64	17.5	43.65	11.655	63.3406	2.03224	4773.39	209.82	22.188	10.546	1	41	1090	124	285
16-Jul-09	1	14	8	D			0.48	9.3	475	12.92	17.5	31.79	12.83	203.018	9.24255	8362.26	672.17	5072.31	471.226	28	4780	10400	3	40
16-Jul-09	1	14	1	B	9.16121e+06	517807	0.41	9.3	464	13.25	17.7	29.68	13.55	97.5402	2.78287	4568.57	284.27	45.535	6.919	17	83	1120	18	60
16-Jul-09	1	14	18	E	3.4246e+07	2.78987e+06	0.39	9.7	488	12.11	17.8	32.7	14.85	213.26	29.9073	7245.01	1091.62	11831.1	281.348	3290	6370	21600	0.5	40
16-Jul-09	1	14	8	D	3.38724e+07	3.46982e+06	0.4	9.7	461	12.49	17.5	25.25	23.04	234.789	17.1762	9397.01	1048.17	3153.58	673.754	388	3200	10200	0.5	49
16-Jul-09	1	14	3	C	2.23062e+07	2.46558e+06	0.39	9.7	461	12.68	17.8	23.3	19.4	169.758	8.65536	9293.7	496.11	685.023	34.914	21	492	2930	2	39
16-Jul-09	1	14	3	C	1.62108e+07	1.52494e+06	0.41	9.6	456	13.05	17.6	23.11	14.5	151.665	4.84763	8894.16	277.38	1354.28	44.302	35	2050	2850	0.5	36
16-Jul-09	1	14	1	B	1.31535e+07	536364	0.55	9.3	499	12.97	18	37.1	44.06	85.7424	3.23546	3872.86	269.38	301.184	23.242	11	122	1150	10	52
16-Jul-09	1	14	18	E	5.67808e+07	1.07435e+07	0.4	9.1	523	13.92	18	38.18	24.79	189.12	5.4282	5625.81	670.18	7020.62	1209.81	102	9820	22000	0.5	38
16-Jul-09	1	14	1	B	1.40377e+07	629115	0.48	9.3	505	13.17	18.1	32.6	12.57	74.5767	3.08199	3403.46	264.34	110.11	5.282	7	204	1160	37	73
16-Jul-09	1	14	0	A	9.24156e+06	1.90375e+06	0.59	9.2	526	13.39	18	41.28	15.02	105.607	1.94611	5103.79	198.68	447.973	14.804	11	735	1720	78	217
16-Jul-09	1	14	8	D	3.67841e+07	2.19149e+06	0.46	9.5	471	14.23	18	32.79		199.163	0.76857	8175.78	704.62	3330.11	84.985	17	9630	9700	0.5	37
16-Jul-09	1	14	0	A	5.64679e+06	498783	0.69	9.1	530	13.38	17.9	43.29	13.84	82.5769	8.66547	3616.2	150.13	22.802	2.438	7	63	1020	144	281
16-Jul-09	1	14	3	C			0.54	9.6	493	13.67	18	28.56	15.81	116.802	6.43235	6373.4	403.61	1837.29	2153.55	11	168	1390	39	91
16-Jul-09	1	14	lake	F	1.25529e+07	1.34197e+06	0.48	8.9	568	11.38	18.4	42.8	8.09	87.9137	0.478212	2503.31	111.75	122.151	23.894	17	301	1200	238	352
23-Jul-09	1	21	18	E	6.80679e+07	8.51274e+06	0.39		566	9.8	20.9	36.83	18.92	156.079	10.1028	4385.63	928.46	13742.3	974.233	17200	16700	31200	3	100
23-Jul-09	1	21	0	A	4.57158e+07	1.42016e+06	0.56		570	10.99	20.8	42.58	10.14	78.2207	1.01913	4669.53	643.98	105.754	6.333	3	207	1390	49	161
23-Jul-09	1	21	8	D	5.56709e+07	5.03269e+06	0.28		522	11.05	20.5	32.35	14.45	248.41	7.01961	7275.2	1132.94	4053.13	178.427	1760	1040	14400	0.5	63
23-Jul-09	1	21	1	B	4.4903e+07	2.87068e+06	0.41		491	12.01	20.5	27.15	13.44	135.15	8.68637	6921.52	398.06	57.233	2.172	7	187	1340	6	39
23-Jul-09	1	21	18	E	5.70464e+07	4.35662e+06	0.3		526	12.1	20.7	33.28	23.94	425.288	17.5919	11466.5	920.99	9028.81	230.93	15100	228	29900	3	55
23-Jul-09	1	21	8	D	6.98165e+07	1.20968e+07	0.33		507	11.16	20.6	27.31	18.26	207.357	38.1578	5923.99	1614.92	3544.54	156.105	1	7150	12000	0.5	55
23-Jul-09	1	21	3	C	4.82315e+07	2.65342e+06	0.36		501	10.87	20.4	19.37	15.11	137.661	3.32768	10694.9	770.86	1356.53	164.194	38	2560	5220	0.5	54
23-Jul-09	1	21	3	C	8.12063e+07	1.29333e+07	0.32		500	11.21	20.5	18.42	16.05	149.642	4.23951	11671.2	678.17	594.802	56.42	1	2060	4310	0.5	49
23-Jul-09	1	21	1	B	3.29646e+07	4.90309e+06	0.38		501	12.41	20.8	24.93	11.37	131.587	9.55917	7384.44	508.05	311.998	13.271	10	363	1400	2	32
23-Jul-09	1	21	18	E	5.04307e+07	3.67234e+06	0.49		583	10.93	20.8	41.11	15.98	142.273	2.75759	6181.71	738.07	15007.4	956.835	6930	12700	29300	0.5	54
23-Jul-09	1	21	1	B	2.39636e+07	2.64689e+06	0.6		509	12.22	20.9	26.52	11.71	83.3025	5.04387	5795.31	618	275.587	73.644	8	226	1240	4	36
23-Jul-09	1	21	0	A	2.67148e+07	2.12646e+06	0.54		534	12.1	20.8	31.42	11.34	70.6225	0.000685358	7164.85	1131.84	375.717	10.692	52	839	2250	3	38
23-Jul-09	1	21	8	D	6.20031e+07	1.35482e+07	0.39		516	11.65	20.7	29.68	18.09	215.169	18.5695	6386.79	1281.86	3107.81	64.398	113	9240	12100	0.5	61
23-Jul-09	1	21	0	A	1.8688e+07	895822	0.65		545	12.08	20.8	33.45	18.06	78.4274	5.92123	4472.49	565.85	33.626	3.94	8	414	1400	45	105
23-Jul-09	1	21	3	C	2.23337e+07	5.96261e+06	0.56		535	11.18	20.9	29.74	12.78	63.6743	6.41887	4797.06	510.4	1018.29	92.564	32	2250	3120	29	104
23-Jul-09	1	21	lake	F	3.6144e+07	3.54961e+06	0.65		612	8.51	20.8	43.06	11.01	21.8385	1.32614	987.58	263.44	37.174	1.238	8	68	961	305	386
6-Aug-09	2	0	18	E	9.93805e+06	995537	0.43	8.99	750	11.88	19.2	45.81	14.49	46.5359	2.0971	2686.64	448.38	17324	2191.6	1	16600	16600	258	471
6-Aug-09	2	0	0	A	1.11077e+07	1.24032e+06	0.43	8.92	750	11.52	19.2	45.2	4.72	50.6955	0.653931	2728.49	348.9	278.402	38.403	1	479	1500	351	529
6-Aug-09	2	0	8	D	1.41459e+07	1.04748e+06	0.44	9.01	750	11.71	19.2	44.83	11.39	55.7492	7.71722	2693.96	403.54	4949.61	1477.06	1	6620	7310	280	523
6-Aug-09	2	0	1	B	9.92321e+06	943726	0.47	9.02	750	12.01	19.4	45.13	7.51	59.6008	1.33586	2749.32	394.91	1003.96	31.061	8	925	2020	329	505
6-Aug-09	2	0	18	E	1.12462e+07	785003	0.46	9.03	750	12.62	19.3	45.01	14.42	58.2788	0.297274	2611.96	521.08	11550.7	241.893	1	11500	13900	259	479
6-Aug-09	2	0	8	D			0.47	9.03	750	11.79	19.2	46.8	8.58	51.1068	0.470098	2656.63	492.52	5701.26	44.704	37	2330	7080	334	478
6-Aug-09	2	0	3	C	1.30914e+07	248104	0.45	9.01	750	11.78	19.2	45.28	7.28	53.0697	0.479346	2576.54	421.14	2320.15	328.754	4	2490	3160	467	520
6-Aug-09	2	0	3	C			0.44	8.99	750	11.3	19.2	45.17	16.56	47.2053	0.0870497	2675.39	492.26	1410.79	74.897	20	2030	3050	332	481
6-Aug-09	2	0	1	B	1.34031e+07	1.03126e+06	0.4	8.96	750	12.25	19.2	46.06	6.96	49.9395	2.52622	2521.2	345.01	583.553	67.076	14	932	1870	260	491
6-Aug-09	2	0	18	E	1.21456e+07	848351	0.44	8.96	740	11.98	19.3	44.35	24.37	49.8963	1.79523	2515.68	529.88	9906.52	390.054	123	14100	14100	354	462
6-Aug-09	2	0	1	B	1.2537e+07	1.21415e+06	0.44	8.63	740	11.8	19.2	45.32	3.91	54.3083	5.06467	2665.57	405.58	676.725	71.814	25	951	1850	385	501
6-Aug-09	2	0	0	A	1.01391e+07	960742	0.45	8.98	750	11.37	19.2	45.74	7.02	47.9391	3.11221	2429.07	401.76	19.948	3.497	7	68	970	397	497
6-Aug-09	2	0	8	D	1.66824e+07	1.01718e+06	0.46	8.99	750	12.2	19.3	46.05	11.61	45.7964	0.296759	2391.06	503.27	4114.52	352.123	83	7460	7220	354	491
6-Aug-09	2	0	0	A	8.32508e+06	365162	0.43	8.97	750	11.8	19.3	44.77	10.35	39.4365	0.184335	2449.36	351.83	14.26	2.344	5	83	956	393	515
6-Aug-09	2	0	3	C	1.47225e+07	1.04227e+06	0.44	8.94	750	11.41	19.3	44.68	6.98	44.0544	0.449387	2481.3	364.56	1053.66	308.084	40	735	3130	399	512
6-Aug-09	2	0	lake	F	9.3292e+06	836232	0.43	8.78	750	7.75	19.3	46.96	7.69	50.3729	1.79231	2802.47	395.8	53.932	3.256	10	39	988	415	531
10-Aug-09	2	4	18	E	1.14027e+07	590226	0.32	0.37	610	19.04	19.7	42.08	12.92	133.121	13.8923	7128.89	2112.59	10020.2	224.52	1	17400	15900	156	351
10-Aug-09	2	4	0	A	1.2086e+07	918275	0.62	9.09	617	13.33	19.9	44.95	5.7	28.4992	0.4189	1033.61	321.1	24.134	1.984	1	90	1140	302	494
10-Aug-09	2	4	8	D	7.55113e+06	444572	0.31	9.36	608	23.16	19.9	41.51	12.14	166.779	5.34979	7816.87	358.01	2931.98	337.099	1	6460	6410	174	353
10-Aug-09	2	4	1	B	1.64673e+07	952608	0.4	9.41	606	23.47	19.9	42.78	10.04	86.9877	4.97592	4736.38	307.4	2069.66	134.254	36	13300	13300	55	359
10-Aug-09	2	4	18	E	9.3711e+06	850295	0.31	9.33	612	19.11	19.9	42.07	8.29			6878.11	1978.39		73.657	9	237	1250	253	421
10-Aug-09	2	4	8	D	8.84912e+06	486087	0.28	9.34	608	23.36	19.8	42.33	9.62	170.447	10.6419	7700.75	349.83	1441.86	55.912	16	5090	5670	204	336
10-Aug-09	2	4	3	C	7.42376e+06	417147	0.32	9.35	607	22.83	19.8	42.03	13.53	124.206	4.17803	8050.72	309.22		13.383	12	873	1680	223	368
10-Aug-09	2	4	3	C	7.95388e+06	477022	0.29	9.41	606	23.41	19.9	41.46	8.58	143.67	0.33926	8488.6	329.12	645.215	327.978	32	962	1770	150	304
10-Aug-09	2	4	1	B	1.28018e+07	661149	0.35	9.44	608	22.53	19.8	39.11	13.01	85.6316	0.191298	4953.51	333.35	57.239	0.847	6	121	1070	193	387
10-Aug-09	2	4	18	E			0.31	9.31	614	22.79	19.8	41.48	15.84	109.393	9.69949	6694.14	1976.8	12054.3	3926.05	32	4170	13300	186	334
10-Aug-09	2	4	1	B	1.53491e+07	2.4456e+06	0.39	9.4	608	21.19	19.8	42.26	10.48	76.5012	6.75637	4767.58	275.2	2533.57	210.576	9	464	1350	285	382
10-Aug-09	2	4	0	A			0.6	9.14	620	14.17	20	43.87	4.8	26.5565	0.59623	998.954	325.85	39.245	0.901	3	85	979	401	484
10-Aug-09	2	4	8	D	8.0724e+06	2.04707e+06	0.28	9.39	608	22.49	19.8	42.08	9.99	165.614	22.3252	4771.08	322.33	3422.48	224.274	24	4610	5110	215	334
10-Aug-09	2	4	0	A	7.386e+06	510441	0.58	9.19	617	15.58	19.9	43.96	15.84	28.2641	0.641204	1193.21	301.16	46.554	0.943	13	103	971	386	495
10-Aug-09	2	4	3	C			0.33	9.39	607	23.32	19.9	40.28	6.65	130.689	14.3167	8179.19	294.98	385.578	83.124	7	941	1770	197	346
10-Aug-09	2	4	lake	F	2.05498e+07	5.54094e+06	0.44	9	623	12.16	19.9	46.24				2171.57	327.63	43.298	2.027	8	25	990	454	552
13-Aug-09	2	7	18	E			0.24	9.54	625	24.41	21.3	39.11		157.744	5.20701	2921.99	728.49	5753.15	328.569	1	7400	13800	8	134
13-Aug-09	2	7	0	A	1.01373e+07	564002	0.7	9.11	648	12.15	21.4	44.98	8.81	19.1665	1.34599	600.673	430.78	56.653	1.601	1	88	1120	263	491
13-Aug-09	2	7	8	D			0.2	9.52	631	22.88	21.4	40.29	11.81	139.233	5.8912	3461.02	776.54	1578.5	35.956	34	1530	4830	53	154
13-Aug-09	2	7	1	B			0.51	9.55	630	21.45	21.3	40.31	8.28	41.851	0.344588	1969.73	402.99	38.859	1.389	8	53	1080	224	375
13-Aug-09	2	7	18	E	7.32967e+06	597051	0.2	9.51	639	24.96	21.3	41.67	9.68	138.975	1.17826	3277.25	601.18	7285.98	404.289	48	11400	11800	13	127
13-Aug-09	2	7	8	D	3.03152e+07	7.20527e+06	0.19	9.55	630	24.91	21.4	41.63	9.45	195.192	11.0878	6062.81	686.36	1340.04	107.663	5	3560	4160	42	187
13-Aug-09	2	7	3	C	2.69231e+07	4.45479e+06	0.22	9.65	627	27.67	21.4	38.61	10.34	116.655	2.80397	7681.19	254.87	58.237	14.327	19	262	1160	133	238
13-Aug-09	2	7	3	C			0.27	9.75	624	29.27	21.4	37.28	12.63	129.244	21.0908	7651.23	337.48	19.18	32.497	10	154	1100	42	107
13-Aug-09	2	7	1	B	6.14746e+06	72462.3	0.57	9.53	633	22.25	21.5	38.44	14.9	49.7469	2.22381	2234.5	274.79	11.47	16.612	23	6	1020	189	351
13-Aug-09	2	7	18	E	5.62838e+06	1.19004e+06	0.19	9.5	640	25.06	21.4	41.54	10.87	143.105	22.0767	3067.61	954.04	2693.12	718.32	4	12400	11300	24	108
13-Aug-09	2	7	1	B			0.45	9.51	634	22.57	21.6	40.52	8.68	41.2978	4.94311	2256.35	250.06	20.963	4.852	37	3	996	233	340
13-Aug-09	2	7	0	A	5.28029e+06	676680	0.66	9.13	648	14.01	21.6	45.57	2.24	22.9907	2.42888	701.601	406.98	320.687	4.639	7	537	1470	352	497
13-Aug-09	2	7	8	D	1.46662e+07	1.66065e+06	0.21	9.59	630	25.41	21.5	38.92	13.11	149.75	1.52723	3916.4	803.69	1679.88	165.222	34	1490	4120	59	133
13-Aug-09	2	7	0	A			0.71	9.22	646	14.61	21.6	43.36	11.47	26.1049	0.737205	718.088	499.05	26.757	1.857	4	92	1010	339	483
13-Aug-09	2	7	3	C	2.34659e+07	2.79859e+06	0.28	9.71	627	29.75	21.5	37.42	14.77	95.9656	2.4272	7291.87	351.18		6.768	11	215	1130	102	262
13-Aug-09	2	7	lake	F	6.07099e+06	395656	0.53	9.07	648	11.75	21.4	45.69	9.08	42.7377	3.43576	1768.88	299.36	26.919	2.573	8	0.5	967	461	560
20-Aug-09	2	14	18	E	1.22609e+07	612957	0.26	8.96	548	8.14	17.94	40.24	21.75	144.955	0.865577	3097.53	641.14	7290.18	979.587	1	23700	25900	6	113
20-Aug-09	2	14	0	A	55929.1	27798.7	1	8.79	533	9.11	17.87	43.87	20.22	7.59527	2.21415	277.258	196.97	64.003	3.633	1	245	1220	256	502
20-Aug-09	2	14	8	D	2.22875e+07	6.41448e+06	0.22	9.4	512	19.62	17.78	40.35	14.49	64.8996	0.935056	6277.88	336.28	1356.52	113.959	38	6170	8000	39	97
20-Aug-09	2	14	1	B	1.61199e+07	1.29978e+06	0.57	9.38	513	12.69	18.02	42.18	17.79	33.3524	2.11808	2533.62	71.35	40.124	2.909	1	223	1290	170	293
20-Aug-09	2	14	18	E	3.18056e+06	1.26511e+06	0.29	9.03	558	8.67	17.91	46.49	33.98	114.563	7.44727	2657.5	598.64	5659.78	134.745	615	20200	21700	8	129
20-Aug-09	2	14	8	D	1.73578e+07	2.22798e+06	0.2	9.44	508	20.65	17.83	39.7	14.62	85.7016	25.317	6239.48	364.46	2027.21	37.625	42	5790	7220	29	77
20-Aug-09	2	14	3	C	1.98967e+07	117006	0.21	9.63	501	23.09	17.91	37.61	30.82	62.989	12.5735	9229.47	247.24	271.787	49.994	8	1340	2530	38	83
20-Aug-09	2	14	3	C	1.13619e+07	3.1629e+06	0.23	9.83	464	21.61	17.72	23.52	10.61	104.479	24.8974	11634.2	152.32		3.077	64	381	1480	5	42
20-Aug-09	2	14	1	B	1.6543e+07	562798	0.62	9.35	514	12.48	17.81	43.01	13.85	30.0781	2.7777	2593.71	205.68	27.963	4.415	9	300	1280	136	295
20-Aug-09	2	14	18	E			0.23	8.97	564	7.03	17.76	46.78	42.86	158.116	4.84179	2938.38	711.59	5653.86	221.97	44	26400	23700	0.5	65
20-Aug-09	2	14	1	B	1.52256e+07	188406	1	9.17	522	7.37	17.83	44.13	22.03	16.469	1.7606	686.161	191.63	47.505	1.7	6	436	1410	211	317
20-Aug-09	2	14	0	A			1	8.85	537	8.62	18.06	44.55	29.55	15.2721	0.140476	878.891	172.03	266.644	2.128	7	761	1910	419	498
20-Aug-09	2	14	8	D	1.70785e+07	1.80071e+06	0.19	9.37	498	17.45	17.68	35.96	14.59	112.909	1.83194	6468.24	387.63	1050.42	212.124	42	5620	7240	11	58
20-Aug-09	2	14	0	A	2.0326e+06	192592	1	8.84	532	7.04	17.84	43.83	17.61	2.9388	0.101853	33.9054	178.52	41.475	2.374	2	230	1100	364	471
20-Aug-09	2	14	3	C	6.01519e+06	2.00174e+06	0.2	9.73	486	23.02	17.64	34.12	14.67	51.1641	1.56157	11100	155.93		58.973	9	357	1440	15	50
20-Aug-09	2	14	lake	F	3.03307e+06	369058	0.34	8.87	540	8.98	18.04	42.9	16.43	27.9034	2.07139	1858.94	184.61	23.625	0.49	12	36	967	423	511
27-Aug-09	2	21	18	E	495365	15260.2	0.37	8.39	624	2.63	19.98	41.67	30.43	166.72	6.13615	2583.43	636.79	12565.5	674.941	6850	27000	38300	39	110
27-Aug-09	2	21	0	A	1.28632e+07	41751.2	1	8.85	561	12.89	19.95	44.47	14.11	12.5125	0.74397	636.636	191.44	72.478	2.914	1	101	1120	239	423
27-Aug-09	2	21	8	D	117012	1654.2	0.19	8.87	554	8.67	19.99	37.05	16.72	156.548	13.935	4285.28	856.85	2062.07	98.52	9	6020	11400	4	52
27-Aug-09	2	21	1	B			1	8.91	557	7.26	19.95	42.87	17.39	4.7563	1.16414	51.6511	121.99	886.688	47.354	12	876	2880	164	333
27-Aug-09	2	21	18	E	489995	93575.7	0.38	8.13	638	2.19	20.03	43.87	24.88	219.557	19.0619	2858.2	710.85	9995.05	387.283	3340	28900	32700	0.5	57
27-Aug-09	2	21	8	D			0.22	9.12	537	9.31	20.01	36.5	18.51	117.21	8.54949	2527.35	792.94	1358.4	181.278	67	8980	11200	16	63
27-Aug-09	2	21	3	C	7.00112e+06	1.55928e+06	0.21	9.3	506	17.71	20.01	32.49	15.78	52.3466	2.2086	3551.33	323.54	220.231	21.238	33	1790	3700	11	60
27-Aug-09	2	21	3	C	6.18418e+06	610425	0.18	9.56	487	16.49	19.97	27.05	15.6	90.502	0.883462	4742.51	726.88	326.596	10.108	41	1590	3530	0.5	47
27-Aug-09	2	21	1	B	2.30332e+06	219134	1	9	571	3.53	19.98	45.46	18.01	3.6145	0.392996	71.7275	222.35	1121.62	25.9	25	2540	3390	295	394
27-Aug-09	2	21	18	E	710751	17570	0.33	8.81	652	1.97	20.01	50.65	27.74	231.022	15.1669	3586.14	682.18	9356.08	510.908	4400	31600	33800	0.5	47
27-Aug-09	2	21	1	B	1.95472e+06	1.04202e+06	1	8.96	565	6.43	19.98	43.91	18.16	2.95079	0.0515479	72.9885	110.25	1047.4	38.991	34	1700	2700	258	354
27-Aug-09	2	21	0	A	1.03959e+07	730436	1	9.05	568	10.08	19.93	44.45	32.78	3.68713	0.48148	62.4768	176.38	62.524	2.588	126	9	1210	386	492
27-Aug-09	2	21	8	D	318177	26691.9	0.2	9.13	540	6.56	20	34.66	14.51	105.145	8.76463	4439.79	819.34	1107.85	132.033	22	9420	11000	5	55
27-Aug-09	2	21	0	A	7.30001e+06	1.66807e+06	1	9.12	560	13.1	19.96	44.43	12.49	5.01517	1.5646	49.4248	196.21	37.639	0.954	6	85	1070	312	414
27-Aug-09	2	21	3	C	7.63017e+06	23805.2	0.2	9.42	499	13.62	19.99	31.18	16.31	45.6331	4.62526	4423.06	321.58	91.645	21.511	32	1340	2830	7	56
27-Aug-09	2	21	lake	F	1.51858e+07	1.20398e+06	0.44	8.89	563	11.48	19.83	43.07	18.83	45.1877	5.43066	1298.41	279.9	32.035	1.209	3	27	967	407	486
3-Sep-09	3	0	18	E	1.0809e+07	6.25897e+06	0.54	9.03	552	13.3	20.14	39.05	27.45	27.9628	0.918017	587.879	391.18	10078.4	301.479	57	1490	14700	390	586
3-Sep-09	3	0	0	A	9168933	472437	0.58	9.04	551	12.94	20.01	39	29.71	19.2979	1.08495	1185.91	502.51	48.169	2.516	1	79	1050	309	551
3-Sep-09	3	0	8	D	9.13851e+06	1.61555e+06	0.56	9.04	552	13.33	20.15	38.7	28.39	28.487	0.993856	1168.66	390.71	4431.97	99.013	45	320	6960	367	559
3-Sep-09	3	0	1	B	1.03932e+07	1.16055e+06	0.56	9.05	552	13.2	20.17	39.02	40.13	24.407	0.467657	1297.45	444.85	761.397	58.136	3	729	1690	428	542
3-Sep-09	3	0	18	E	1.09672e+07	1.92823e+06	0.55	9.04	550	13.08	20.01	39.18	31.68	25.0367	1.2316	573.892	400.89	16226.5	1922.33	76	514	13500	415	553
3-Sep-09	3	0	8	D	1.00653e+07	1.24461e+06	0.5	9.03	553	13.1	20.16	39.55	45.15	25.1718	0.180995	1385.54	373.59	4039.27	113.519	69	5380	6940	399	528
3-Sep-09	3	0	3	C	6.17057e+06	782658	0.55	9.03	552	12.83	20.1	39.32	33.9	24.8892	1.4287	1146.68	431.2	1552.58	277.105	29	2960	3760	350	549
3-Sep-09	3	0	3	C	5.7996e+06	450884	0.56	9.03	551	12.85	20.05	39.25	27.21	23.9772	1.27485	1110.68	346.37	1749.42	159.023	17	306	3200	384	472
3-Sep-09	3	0	1	B	5.53347e+06	2.25944e+06	0.54	8.98	549	13.16	20.03	39.25	28.41	27.5603	0.98964	1470.6	473.36	778.285	29.847	19	399	1630	318	525
3-Sep-09	3	0	18	E	5.79327e+06	1.43608e+06	0.56	9	550	12.94	19.93	38.98	24.86	23.349	1.0139	689.107	372.26	13235.5	435.797	59	576	14300	410	473
3-Sep-09	3	0	1	B	1.05293e+07	1.00516e+06	0.56	8.99	550	12.62	19.95	39.27	33.03	23.5543	0.0741811	1325.42	440.49	1035.37	27.97	105	3	1960	445	517
3-Sep-09	3	0	0	A	5.42687e+06	861907	0.57	9.01	550	12.89	19.99	38.59	28.72	23.0933	0.214954	1135.43	433.93	62.89	2.68	10	2	1050	411	532
3-Sep-09	3	0	8	D	4.90496e+06	967690	0.53	9	551	12.73	20.07	39.8	27.34	32.3135	1.86156	1293.15	385.46	3999.43	229.617	62	128	6190	424	524
3-Sep-09	3	0	0	A	7.80459e+06	2.18992e+06	0.57	9	551	12.85	20.11	39.46	29.31	22.4182	2.75906	1160.47	432.77	46.669	2.071	13	0.5	988	440	547
3-Sep-09	3	0	3	C			0.55	8.99	552	12.89	20.08	39.34	27.83	25.8055	1.18353	1346.37	394.56	2502.09	28.512	31	170	3030	434	526
3-Sep-09	3	0	lake	F	5.43483e+06	3.23974e+06	0.5	8.93	550	11.97	19.93	39.54	33.23	20.4068	0.870922	1244.42	259.47	68.315	11.434	12	9	985	439	532
7-Sep-09	3	4	18	E	1.6936e+07	3.31564e+06	0.3	9.27	547	23.12	19.48	38.31	30.28	71.7876	17.7938	6158.3	441.84	7378.69	751.027	3	8370	13000	164	424
7-Sep-09	3	4	0	A	8.7808e+06	671503	0.69	8.96	551	11.45	19.45	39.68	25.65	23.6121	1.17014	938.33	295.37	340.494	9.238	1	438	1430	302	558
7-Sep-09	3	4	8	D	1.18612e+07	1.44403e+06	0.3	9.3	542	24.12	19.45	36.7	29.18	66.2955	7.1332	7394.29	278.73	3475.22	108.165	35	1750	5010	283	396
7-Sep-09	3	4	1	B	1.20439e+07	2.17713e+06	0.4	9.29	540	21.31	19.41	36.87	28.31	46.2454	3.19376	4456.44	309.29	98.156	11.57	4	32	1200	268	441
7-Sep-09	3	4	18	E	1.65761e+07	3.42548e+06	0.29	9.27	546	22.39	19.41	37.84	30.76	123.048	4.50339	5820.15	363.18	8078.78	72.621	120	5930	11700	269	418
7-Sep-09	3	4	8	D			0.31	9.27	543	22.55	19.4	36.85	33.36	110.836	1.87941	7128.83	309.74	2456.01	82.515	19	1380	6010	274	403
7-Sep-09	3	4	3	C	1.33879e+07	521962	0.31	9.26	540	22.55	19.39	37.12	31.41	66.5569	2.46677	7471.2	352.87	648.163	5.033	64	734	1950	231	398
7-Sep-09	3	4	3	C	1.2981e+07	4.50829e+06	0.33	9.31	540	23.61	19.47	36.06	37.79	70.3351	2.20244	7149.48	377.32	320.75	43.676	8	143	1560	232	342
7-Sep-09	3	4	1	B	1.22526e+07	741058	0.42	9.28	540	20.28	19.4	36.75	34.47	60.0544	5.37916	4739.13	295.87	23.059	5.811	11	3	1020	259	436
7-Sep-09	3	4	18	E	1.43741e+07	768514	0.33	9.26	548	21.66	19.35	42.16	26.27	72.2711		6225.57	375.17	8575.6	246.21	53	4050	13000	276	351
7-Sep-09	3	4	1	B	1.17971e+07	4.15959e+06	0.5	9.29	539	21.42	19.37	36.53	29.18	38.4016	0.360325	4726.72	235.14	62.576	1.406	20	96	1030	342	430
7-Sep-09	3	4	0	A	1.26245e+07	2.29271e+06	0.73	9.03	548	12.18	19.4	39.02	26.59	21.5497	1.49848	1335.53	246.12	36.163	0.822	7	50	972	379	533
7-Sep-09	3	4	8	D	1.06545e+07	1.34247e+06	0.36	9.3	540	22.41	19.38	37.1	28.36	122.863	15.9785	7500.53	247.86	2119.63	211.709	14	3600	4680	312	399
7-Sep-09	3	4	0	A	1.04807e+07	698746	0.69	9.04	547	12.3	19.39	39.21	28.13	17.4689	0.826348	799.36	212.22	233.247	3.742	7	287	1250	411	525
7-Sep-09	3	4	3	C	1.05568e+07	3.01587e+06	0.31	9.31	539	21.96	19.39	36.61	27.54	111.581	1.85215	7283.57	274.42	430.367	21.351	7	758	1640	325	379
7-Sep-09	3	4	lake	F	9.17167e+06	5.53255e+06	0.52	8.9	553	9.16	19.77	40.44	26.88	33.3095	5.73369	1762.88	268.76	77.73	2.177	7	43	1000	477	565
10-Sep-09	3	7	18	E	285138	122120	0.27	9.38	535	22.75	18.03	37.15	28.91	65.8533	10.0856	3626.64	575.25	5676.72	84.014	27	10700	11500	25	332
10-Sep-09	3	7	0	A			0.77	8.96	542	10.58	18.02	40.36	30.42	28.9378	4.6093	1063.47	247.41	42.511	2.957	1	115	1140	281	554
10-Sep-09	3	7	8	D	1.70156e+07	666768	0.24	9.52	524	24.52	17.99	33.94	39.78	87.3977	5.52942	8254.6	433.24	1904.73	13.36	34	2130	4080	181	293
10-Sep-09	3	7	1	B	1.22944e+07	1.40039e+06	0.45	9.35	526	17.64	18.01	36.03	31.6	39.0016	1.92581	1464.83	280.24	34.541	1.859	41	14	1060	260	469
10-Sep-09	3	7	18	E	2.77783e+07	3.90334e+06	0.26	9.34	534	23.02	18	36.95	29	61.6631	2.83308	3240.72	568.58	5027.44	81.104	49	4690	10800	176	332
10-Sep-09	3	7	8	D			0.31	9.42	527	23.31	18.03	35.39	30.69	94.8972	9.04656	7017.1	506.37	1108.07	89.113	4	3780	5000	198	331
10-Sep-09	3	7	3	C	7.82084e+06	1.83799e+06	0.3	9.55	523	25.32	18.06	33.48	35.84	80.264	21.5162	7719.14	253.18	112.09	28.496	47	318	1380	156	295
10-Sep-09	3	7	3	C	8.09182e+06	1.33415e+06	0.36	9.5	522	23.82	17.98	32.93	34.16	98.9816	11.5631	6316.84	267.44		17.727	4	212	1180	150	297
10-Sep-09	3	7	1	B	9.44988e+06	1.31121e+06	0.41	9.33	525	19.06	18.14	35.55	31.75	35.7585		1532.94	239.15	51.245	0.764	22	2	1040	228	410
10-Sep-09	3	7	18	E	809739	359144	0.24	9.32	540	21.44	18.11	36.68	33.01	115.229	7.45736	3971.11	438.12	4956.01	157.594	5	10400	11500	209	283
10-Sep-09	3	7	1	B			0.42	9.38	526	19.92	18.12	34.55	33.24	27.8967	0.770582	1348.98	205.77	43.449	2.649	21	2	1030	317	435
10-Sep-09	3	7	0	A	237540	251898	0.67	9.01	540	11.1	18.18	39.86	27.2	30.9294	11.4704	879.347	171.16	157.278	5.359	6	283	1250	434	517
10-Sep-09	3	7	8	D	694967	529435	0.21	9.5	524	25.93	18.08	34.74	31.11	96.9266	7.3873	8595.74	375.22	1656.48	312.605	39	1410	3750	213	304
10-Sep-09	3	7	0	A	342517	294557	0.7	8.99	537	10.87	18.11	39.73	31.13	23.0781	0.493355	671.005	196.57	26.846	2.14	10	0.5	985	386	518
10-Sep-09	3	7	3	C			0.22	9.51	522	25.1	18.09	33.94	34.96	103.035	23.0251	6875.57	246.43		27.265	44	38	1180	227	315
10-Sep-09	3	7	lake	F	338817	104580	0.55	8.78	540	8.04	18.39	40.45	33.25	33.6451	2.96941	1531.17	269.19	37.106	1.638	17	9	966	475	565
17-Sep-09	3	14	18	E	754965	31393.7	0.2	8.93	624	5.17	19.19	55.94	26.48	55.8325	0.292995	1166.78	795.03	5103.69	398.391	8500	19600	25200	160	397
17-Sep-09	3	14	0	A	154018	4120.72	1	8.87	564	10.56	19.33	47.78	20.21	11.0946	1.14855	667.468	614.72	56.673	2.016	1	367	1460	279	495
17-Sep-09	3	14	8	D	228869	55555.4	0.15	9.41	536	20.11	18.86	45.64	12.82	51.2136	10.6439	4617.43	400.31	1077.83	30.696	39	5200	8000	1	111
17-Sep-09	3	14	1	B	1.36529e+06	70166.8	0.35	9.29	547	16.55	19.2	45.33	22.35	74.0953	4.46814	6474.79	1126.64	111.576	10.543	32	793	1960	213	314
17-Sep-09	3	14	18	E			0.21	8.96	607	8.53	18.89	47.88	30.05	56.9385	2.2411	1169.67	983.89	5624.18	302.446	4830	16700	22400	135	317
17-Sep-09	3	14	8	D	291765	33337.5	0.15	9.16	560	15.87	18.96	45.22	22	57.7657	2.95038	3952.84	813.83	1065.92	106.119	16	8070	9840	151	205
17-Sep-09	3	14	3	C			0.17	9.42	523	20.05	18.86	38.08	20.4	57.8153	9.51069	8496.12	608.8	366.595	72.588	31	1300	3000	0.5	69
17-Sep-09	3	14	3	C	240296	16385.4	0.18	9.5	536	22.22	19.02	41.21	20.07	45.9896	1.88315	5477.17	424.04	311.753	24.507	9	1750	2820	48	97
17-Sep-09	3	14	1	B	2.05338e+06	233951	0.37	9.23	547	14.45	19.24			39.6774	1.46989	4388.55	1060.91	40.643	2.871	19	134	1210	181	316
17-Sep-09	3	14	18	E	137833	26753.1	0.17	8.83	630	4.68	19.21	52.51	22.68	103.623	7.58659	3334.49	828.08	2479.53	151.96	61	29500	25800	77	209
17-Sep-09	3	14	1	B	236908	22049.6	0.22	9.5	539	21.52	19.2	42.33	19.66	49.223	0.364964	6823.71	796.48	444.427	192.14	50	20	1150	211	330
17-Sep-09	3	14	0	A			0.81	8.99	557	12.89	19.33	46.89	19.77	20.5698	0.61953	2351.27	717.86	175.864	7.157	47	1120	2190	347	479
17-Sep-09	3	14	8	D	426694	29664.3	0.17	9.43	542	19.55	19	42.13	19.54	63.6585	2.71141	4242.36	406	1198.4	19.826	1	4590	7460	57	129
17-Sep-09	3	14	0	A	107359	10034.7	1	8.94	556	12.05	19.33	46.83	21.23	15.7342	1.60674	1060.32	483.09	10.696	1.386	7	108	1090	367	481
17-Sep-09	3	14	3	C	318892	53018.9	0.13	9.42	536	19.6	18.96	47.53	11.78	50.2248	5.11687	8098.12	881.04	521.431	126.837	35	1410	2960	73	134
17-Sep-09	3	14	lake	F	1.66515e+06	517458	0.47	8.87	552	10.88	19.18	45.9	19.6	22.4252	1.56714	2294.96	252.31	32.811	2.525	9	54	1060	422	526
24-Sep-09	3	21	18	E	2.48017e+07	7.40035e+06	0.3	8.75	708	4.67	17.89	67.44	27.72	127.126	5.38476	3800.39	1932.11	108.032	67.349	29400	9810	34800	145	420
24-Sep-09	3	21	0	A			1	9.03	545	14.65	17.05	48.44	21.89	7.75263	0.979706	179.394	325.98	284.922	69.112	1	1990	3090	250	440
24-Sep-09	3	21	8	D	115054	16352.7	0.1	8.9	539	6.79	17.45	40.44	22.77	57.4415	0.0961127	3411.2	687.04	750.548	16.001	25	10500	12300	0.5	82
24-Sep-09	3	21	1	B			0.2	9.16	532	14.43	17.42	45.98	22.33	79.5239	0.24954	7419.1	723.98	388.504	80.96	7	1200	2450	205	312
24-Sep-09	3	21	18	E	1.86976e+06	162546	0.26	8.72	688	0.77	17.7	67.37	32.73	120.354	10.9496	1192.99	1606.53		85.173	13300	19500	32500	139	332
24-Sep-09	3	21	8	D			0.11	8.73	575	2.34	17.35			65.6901	6.54149	4316.7	1161.07	469.332	60.169	1	12200	13900	98	216
24-Sep-09	3	21	3	C	209864	11050.2	0.09	9.26	501	14.65	17.4	37.4	24.08	84.0184	2.23515	1736.28	667.78	308.7	9.065	27	2920	4480	6	57
24-Sep-09	3	21	3	C			0.09	9.27	504	16.19	17.55	37.72	19.72	78.3689	11.7296	1602.6	1074.17	576.78	93.765	31	2580	4550	7	59
24-Sep-09	3	21	1	B	3.42339e+07	6.28782e+06	0.35	8.82	547	7.63	17.44	48.34	23.74	58.5965	6.83531	3355.72	551.86	4886.68	380.144	48	2210	3410	296	383
24-Sep-09	3	21	18	E	1.10587e+07	924039	0.14	8.62	676	1.54	17.43	66.27	26.47	149.243	1.78259	4033.06	1540.9	3434.37	395.381	7610	27800	35100	22	137
24-Sep-09	3	21	1	B	1.04645e+06	245080	0.23	9.2	529	11.51	17.34			83.5618	7.03579	6409.84	1074.14	48.324	0.829	7	658	1870	203	272
24-Sep-09	3	21	0	A	1.2673e+06	108546	0.96	8.91	541	12.29	17.69	47.74	21.74	24.3427	0.280374	1773.61	396.6	144.23	5.624	15	624	1650	368	470
24-Sep-09	3	21	8	D	188158	19739.3	0.1	9.02	539	7.6	17.34	41.73	21.48	58.2804	14.3797	3524.93	540.59	433.308	79.685	25	9400	11500	28	124
24-Sep-09	3	21	0	A	61612	1827.79	1	8.87	540	10.17	17.55	47.18	22.86	6.03187	0.837801	311.365	465.25	72.202	3.774	7	622	1660	355	459
24-Sep-09	3	21	3	C	816748	128795	0.09	9.09	527	8.02	17.38	43.56	21.61	74.6525	0.0285693	2218.3	863.59	104.75	22.222	12	3360	4740	49	119
24-Sep-09	3	21	lake	F	1.11647e+07	3.30864e+06	0.42	8.82	540	9.74	17.67	47.03	20.89	32.3968	3.35793	2210.42	211.31	27.461	1.348	9	85	1130	438	545
